# Supplementary material for: Redox-innocent scandium(III) as the sole catalyst in visible light photooxidations
Source: Nat Commun. 2025 Aug 22;16:7851. doi: 10.1038/s41467-025-63233-4 (PMC12373787; doi:10.1038/s41467-025-63233-4)
Supplement: Supplementary file 3 — Supplementary Data 1 [file 41467_2025_63233_MOESM3_ESM.xlsx]

## Sheet:  (Sc(MeCN)2)3+ S0
	[Sc(MeCN)2]3+ S0
Sc	-0.449412	-2.27065	0.683744
N	0.668465	-1.59743	-0.818966
C	1.32744	-1.18634	-1.67556
C	2.13348	-0.686869	-2.72172
H	3.06975	-0.312525	-2.29245
H	2.33847	-1.49916	-3.42751
H	1.5955	0.126216	-3.22159
N	-1.17545	-0.581105	1.43853
C	-1.51399	0.429446	1.88749
C	-1.92343	1.66447	2.43538
H	-1.6735	2.46213	1.72704
H	-3.00487	1.63246	2.60776
H	-1.39248	1.81631	3.38224
H	-3.00487	1.63246	2.60776
H	-1.39248	1.81631	3.38224

## Sheet:  (Sc(MeCN)3)3+ S0
	[Sc(MeCN)3]3+ S0
Sc	-0.128793	0.282321	1.76197
N	-1.4919	-0.935922	0.841851
C	-2.25672	-1.6216	0.320976
C	-3.20178	-2.46475	-0.321833
H	-2.8022	-3.48245	-0.355277
H	-4.13584	-2.44587	0.247368
H	-3.37256	-2.09387	-1.33679
N	1.63859	-0.273423	0.889397
C	2.59053	-0.591698	0.324617
C	3.76349	-0.986951	-0.372425
H	4.63361	-0.788356	0.260186
H	3.69648	-2.05545	-0.597066
H	3.8317	-0.410371	-1.29969
N	-0.510193	2.08764	0.877498
C	-0.731054	3.09216	0.35928
C	-1.00564	4.32961	-0.28192
H	-1.96121	4.71306	0.087785
H	-0.201565	5.0343	-0.0506391
H	-1.05965	4.16171	-1.3616

## Sheet: (Sc(MeCN)2(Tol))3+ S0
	[Sc(MeCN)2(Tol)]3+ S0
C	1.99823	1.20731	0.510122
C	2.49502	0.00312069	-0.0232992
C	2.00302	-1.20238	0.511517
C	1.08036	-1.20662	1.56101
C	0.604595	0.000497861	2.08408
C	1.07552	1.20894	1.55953
H	2.31907	2.14994	0.0799944
H	2.32776	-2.14422	0.082588
H	0.700313	-2.14804	1.9388
H	-0.146179	-0.000504636	2.86509
H	0.691507	2.14917	1.93628
Sc	-0.073119	-0.00223016	-0.341649
N	-1.30362	1.67917	-0.242154
C	-2.01776	2.58006	-0.206396
C	-2.89939	3.69741	-0.163493
H	-3.3374	3.76266	0.836041
H	-2.33007	4.60471	-0.382123
H	-3.68587	3.55797	-0.909567
N	-1.30209	-1.68406	-0.23483
C	-2.01567	-2.58547	-0.200784
C	-2.89655	-3.70348	-0.159774
H	-2.32583	-4.61046	-0.376049
H	-3.3376	-3.76842	0.838443
H	-3.68081	-3.56521	-0.9084
C	3.49909	0.00457329	-1.11883
H	3.41987	-0.891751	-1.73303
H	3.41179	0.896814	-1.73793
H	4.49353	0.01056	-0.659183
H	3.41179	0.896814	-1.73793
H	4.49353	0.01056	-0.659183

## Sheet: (Sc(MeCN)3(Tol))3+ S0
	[Sc(MeCN)3(Tol)]3+ S0
C	1.39133	-0.959913	1.95028
C	1.64292	-1.67072	0.763944
C	0.561253	-2.32813	0.153244
C	-0.710071	-2.32018	0.731167
C	-0.936096	-1.6304	1.92531
C	0.122364	-0.949698	2.53273
H	2.19493	-0.397316	2.41227
H	0.715219	-2.83814	-0.791059
H	-1.5298	-2.8219	0.2317
H	-1.92878	-1.59522	2.35717
H	-0.0470904	-0.381376	3.439
Sc	-0.196207	0.14093	0.241678
N	1.34496	0.813282	-1.04248
C	2.16511	1.19401	-1.75125
C	3.18759	1.66265	-2.62911
H	4.10479	1.10131	-2.43508
H	2.86673	1.50921	-3.66225
H	3.35406	2.72659	-2.44431
N	-0.682067	1.82461	1.42963
C	-0.956082	2.76382	2.03168
C	-1.29794	3.9303	2.77936
H	-2.02764	3.65833	3.54585
H	-0.395349	4.32865	3.24898
H	-1.72604	4.67355	2.10274
N	-1.86956	-0.0874659	-1.03411
C	-2.78185	-0.177813	-1.72635
C	-3.91168	-0.290611	-2.5908
H	-3.58828	-0.122703	-3.62088
H	-4.33689	-1.29208	-2.49123
H	-4.65304	0.459714	-2.30581
C	3.01088	-1.73909	0.185381
H	3.58829	-0.846641	0.424951
H	3.52339	-2.59887	0.628767
H	2.9795	-1.88691	-0.893646
H	3.52339	-2.59887	0.628767
H	2.9795	-1.88691	-0.893646

## Sheet: (Sc(MeCN)2(O2))3+ S0
	[Sc(MeCN)2(O2)]3+ S0
Sc	0.0657338	-0.764332	-1.39005
N	-1.55877	0.122687	-0.578616
C	-2.50089	0.621493	-0.137203
N	1.68265	0.0442237	-0.486678
C	2.59063	0.612136	-0.0573964
O	-0.19028	-2.64069	-0.22506
O	-0.205882	-3.01195	-1.35286
C	3.70165	1.31929	0.464188
H	4.52216	0.615574	0.635328
H	4.00004	2.08055	-0.264278
H	3.40499	1.79314	1.40538
C	-3.66106	1.23294	0.396855
H	-4.25764	0.468392	0.905179
H	-3.35914	2.01035	1.10545
H	-4.23441	1.67242	-0.425948
H	-3.35914	2.01035	1.10545
H	-4.23441	1.67242	-0.425948

## Sheet: (Sc(MeCN)3(O2))3+ S0
	[Sc(MeCN)3(O2)]3+ S0
Sc	0.0341932	-0.0310198	-0.161696
N	-1.58257	0.525466	1.01069
C	-2.46962	0.858797	1.66308
N	1.74852	0.545921	0.852585
C	2.68475	0.891752	1.42478
O	-0.565437	-2.22499	-0.429089
O	0.619768	-2.21095	-0.541809
C	3.84008	1.32084	2.13627
H	4.33751	2.10763	1.56265
H	3.52884	1.70692	3.11098
H	4.51256	0.468672	2.26718
C	-3.56751	1.2756	2.46707
H	-4.11452	2.05966	1.93619
H	-4.22124	0.418059	2.648
H	-3.184	1.66211	3.41537
N	-0.100442	0.858737	-2.02295
C	-0.214963	1.32776	-3.06766
C	-0.362907	1.90674	-4.35828
H	-1.29075	1.5364	-4.80376
H	-0.403945	2.99458	-4.25436
H	0.491752	1.61959	-4.97687

## Sheet: (Sc(MeCN)2(O2))3+ T1
	[Sc(MeCN)2(O2)]3+ T1
Sc	-1.09054	-1.47682	0.679059
O	-0.594848	0.580786	0.249735
O	0.16826	1.45132	0.500846
N	-1.13828	-2.38386	-1.11667
C	-1.24839	-2.9517	-2.11566
C	-1.38732	-3.64607	-3.34094
H	-0.745877	-4.53293	-3.3193
H	-2.43569	-3.9411	-3.45635
H	-1.0897	-2.98006	-4.15736
N	0.561662	-2.1421	1.61083
C	1.47936	-2.51765	2.20237
C	2.60309	-2.97643	2.93
H	2.92938	-2.17923	3.60613
H	2.31057	-3.86209	3.50388
H	3.40058	-3.2285	2.22349
H	3.40058	-3.2285	2.22349

## Sheet: (Sc(MeCN)3(O2))3+ T1
	[Sc(MeCN)3(O2)]3+ T1
Sc	0.0603713	-1.24513	-0.00765625
O	-0.208476	0.96417	-0.0016561
O	0.268931	1.99331	-0.346379
N	0.0272392	-2.12998	-1.87006
C	-0.0140161	-2.61604	-2.91254
C	-0.0665851	-3.21415	-4.2009
H	0.509315	-2.59917	-4.89812
H	0.362536	-4.21831	-4.14268
H	-1.11093	-3.2691	-4.5213
N	1.75053	-1.88036	0.989873
C	2.67286	-2.24957	1.57116
C	3.81091	-2.70593	2.29089
H	3.70031	-3.77696	2.48259
H	4.70587	-2.52208	1.68972
H	3.87197	-2.15882	3.23593
N	-1.55251	-1.939	1.07356
C	-2.44088	-2.34454	1.68292
C	-3.53649	-2.84383	2.43887
H	-4.46568	-2.44759	2.0199
H	-3.53461	-3.93622	2.38299
H	-3.42412	-2.52082	3.47775
